# Supplementary material for: JOA: Joint Overlap Analysis of multiple genomic interval sets
Source: BMC Bioinformatics. 2019 Mar 8;20:121. doi: 10.1186/s12859-019-2698-4 (PMC6408804; doi:10.1186/s12859-019-2698-4)
Supplement: Supplementary file 1 — Supplementary Table S1 contains all jointly overlapping intervals for 141 interval sets of Dnase hypersensitive sites. (XLSX 75 kb) [file 12859_2019_2698_MOESM1_ESM.xlsx]

## Sheet: Sheet1
chrname	start	end
chr1	714060	714150
chr1	762840	762930
chr1	1051660	1051670
chr1	1167460	1167510
chr1	1334800	1334870
chr1	1342640	1342710
chr1	1510300	1510330
chr1	1550740	1550750
chr1	1590560	1590610
chr1	2159240	2159290
chr1	2323080	2323130
chr1	2344060	2344090
chr1	3541380	3541450
chr1	3566660	3566670
chr1	3713080	3713150
chr1	6052600	6052650
chr1	6259700	6259790
chr1	6614600	6614670
chr1	6673640	6673650
chr1	6761920	6761930
chr1	8021620	8021650
chr1	8909080	8909110
chr1	9489020	9489030
chr1	9551260	9551350
chr1	9599380	9599410
chr1	10458960	10458990
chr1	10534940	10534990
chr1	11159940	11159970
chr1	11322720	11322770
chr1	11986520	11986610
chr1	11994680	11994690
chr1	12079380	12079410
chr1	16162460	16162470
chr1	16174060	16174130
chr1	16302580	16302650
chr1	16359480	16359530
chr1	16533160	16533210
chr1	16544000	16544050
chr1	16563700	16563750
chr1	16767120	16767190
chr1	17380640	17380710
chr1	19536860	19536910
chr1	19923400	19923430
chr1	19986400	19986450
chr1	20042260	20042290
chr1	20208800	20208850
chr1	20834620	20834690
chr1	20987980	20988050
chr1	21503460	21503470
chr1	22110180	22110190
chr1	22379100	22379150
chr1	23694840	23694850
chr1	24018220	24018250
chr1	24151960	24152010
chr1	24286200	24286270
chr1	24306880	24306990
chr1	24397520	24397530
chr1	24742140	24742230
chr1	25664860	25664930
chr1	25757260	25757270
chr1	26222000	26222110
chr1	26361940	26362030
chr1	26438160	26438210
chr1	26471740	26471750
chr1	26496300	26496410
chr1	26560540	26560550
chr1	26633140	26633190
chr1	26758720	26758730
chr1	27019640	27019650
chr1	27248120	27248130
chr1	27895100	27895110
chr1	27998820	27998850
chr1	28157240	28157290
chr1	28241180	28241190
chr1	28415180	28415230
chr1	28559540	28559590
chr1	28562540	28562590
chr1	28655460	28655490
chr1	28879460	28879510
chr1	28908420	28908450
chr1	29208760	29208790
chr1	29211620	29211650
chr1	29529480	29529530
chr1	29557440	29557510
chr1	31538580	31538670
chr1	32817120	32817130
chr1	33238720	33238790
chr1	33430540	33430570
chr1	33502580	33502630
chr1	33833520	33833570
chr1	33896680	33896710
chr1	33938120	33938170
chr1	35318420	35318510
chr1	35325420	35325430
chr1	35734240	35734290
chr1	36023280	36023370
chr1	36107140	36107210
chr1	36235620	36235690
chr1	36348720	36348790
chr1	36689880	36689910
chr1	36772620	36772670
chr1	36863540	36863590
chr1	36886540	36886588
chr1	36930020	36930090
chr1	37940060	37940110
chr1	38061540	38061610
chr1	38156260	38156290
chr1	38158020	38158070
chr1	38325340	38325390
chr1	38397500	38397510
chr1	38455780	38455830
chr1	39325500	39325550
chr1	39339060	39339130
chr1	39456800	39456910
chr1	39491960	39491990
chr1	40204480	40204550
chr1	40506220	40506270
chr1	40723720	40723750
chr1	40839300	40839350
chr1	40997280	40997290
chr1	41157280	41157330
chr1	42800980	42801030
chr1	43124000	43124050
chr1	43147940	43148010
chr1	43232820	43232870
chr1	43824520	43824530
chr1	44115700	44115730
chr1	44412300	44412310
chr1	44435540	44435610
chr1	44440500	44440550
chr1	44821020	44821030
chr1	45205360	45205450
chr1	45452320	45452370
chr1	45477760	45477850
chr1	46049100	46049170
chr1	46152860	46152910
chr1	46813920	46813990
chr1	47069960	47070030
chr1	47644940	47644970
chr1	48937980	48938010
chr1	52344480	52344530
chr1	52831960	52832010
chr1	52870180	52870190
chr1	53662440	53662450
chr1	53704240	53704310
chr1	54665760	54665830
chr1	54873380	54873390
chr1	59012440	59012470
chr1	59165760	59165830
chr1	65886020	65886050
chr1	67896160	67896230
chr1	67966240	67966270
chr1	76251840	76251890
chr1	84971920	84971990
chr1	85725380	85725430
chr1	87380120	87380150
chr1	87794080	87794150
chr1	93297520	93297590
chr1	93811360	93811370
chr1	100731720	100731790
chr1	109289180	109289250
chr1	109584700	109584770
chr1	109633360	109633370
chr1	109642740	109642770
chr1	109655440	109655470
chr1	110091140	110091210
chr1	110163620	110163630
chr1	110527280	110527330
chr1	110950320	110950350
chr1	111506680	111506710
chr1	111991920	111991950
chr1	112912420	112912490
chr1	112933600	112933650
chr1	113346960	113346990
chr1	114889280	114889370
chr1	115053840	115053950
chr1	115124340	115124390
chr1	115259400	115259470
chr1	115300700	115300710
chr1	117602780	117602810
chr1	118148480	118148510
chr1	118472320	118472330
chr1	145470400	145470450
chr1	145476980	145477030
chr1	145575940	145575990
chr1	145827020	145827090
chr1	146714200	146714250
chr1	147400500	147400510
chr1	149899740	149899750
chr1	150208520	150208530
chr1	150241500	150241510
chr1	150336500	150336510
chr1	150459760	150459810
chr1	150669780	150669810
chr1	150898720	150898790
chr1	150952120	150952150
chr1	151138460	151138530
chr1	151162660	151162690
chr1	151170920	151170970
chr1	151319860	151319910
chr1	151431960	151432050
chr1	151882020	151882050
chr1	153539140	153539150
chr1	153643540	153643630
chr1	153700300	153700350
chr1	153722040	153722090
chr1	153931160	153931170
chr1	154155740	154155790
chr1	154842840	154842870
chr1	154955660	154955690
chr1	154974640	154974710
chr1	155034180	155034230
chr1	155140460	155140510
chr1	155145760	155145810
chr1	155197380	155197410
chr1	155220640	155220710
chr1	155243340	155243370
chr1	155247100	155247130
chr1	155579820	155579850
chr1	155715400	155715410
chr1	155827020	155827090
chr1	155829220	155829230
chr1	155990700	155990710
chr1	156024500	156024510
chr1	156060660	156060710
chr1	156195360	156195390
chr1	156308220	156308230
chr1	156415760	156415790
chr1	156659460	156659470
chr1	156695740	156695810
chr1	156698560	156698650
chr1	156721600	156721670
chr1	160232300	160232370
chr1	160254940	160255010
chr1	160313120	160313130
chr1	161015780	161015810
chr1	161179800	161179810
chr1	161284100	161284170
chr1	161719500	161719550
chr1	161736068	161736070
chr1	162531220	162531250
chr1	163291600	163291690
chr1	165567460	165567510
chr1	165738140	165738210
chr1	166808580	166808650
chr1	167523080	167523090
chr1	167691080	167691190
chr1	167772720	167772730
chr1	167905460	167905470
chr1	170043860	170043890
chr1	171283180	171283210
chr1	171454540	171454610
chr1	172413260	172413290
chr1	173837280	173837290
chr1	174992620	174992690
chr1	174999000	174999090
chr1	178062740	178062830
chr1	178994920	178994970
chr1	179784080	179784130
chr1	179923800	179923850
chr1	181111760	181111770
chr1	185126180	185126250
chr1	193028580	193028590
chr1	197170600	197170630
chr1	200379220	200379250
chr1	201123620	201123710
chr1	201528980	201529010
chr1	201865200	201865230
chr1	202311160	202311190
chr1	202858300	202858330
chr1	202896380	202896430
chr1	202976440	202976490
chr1	203764620	203764710
chr1	203830580	203830670
chr1	204381000	204381030
chr1	205196960	205197010
chr1	205601140	205601190
chr1	205782340	205782410
chr1	206808760	206808850
chr1	207925320	207925330
chr1	208058620	208058630
chr1	211556080	211556170
chr1	211752600	211752650
chr1	211849040	211849050
chr1	212629340	212629410
chr1	212965180	212965210
chr1	214776440	214776470
chr1	218458580	218458590
chr1	220263160	220263190
chr1	220445800	220445850
chr1	222817520	222817630
chr1	222886600	222886650
chr1	223307240	223307250
chr1	224180320	224180410
chr1	224544520	224544570
chr1	225965400	225965470
chr1	225997720	225997770
chr1	226112000	226112010
chr1	226163820	226163830
chr1	226313020	226313090
chr1	226496880	226496890
chr1	227923040	227923070
chr1	227975820	227975850
chr1	228291100	228291130
chr1	228297000	228297070
chr1	228327800	228327810
chr1	228594640	228594690
chr1	229644080	229644170
chr1	230778100	230778170
chr1	231114700	231114730
chr1	235292220	235292290
chr1	235324560	235324610
chr1	235530660	235530710
chr1	235667920	235667950
chr1	236030320	236030370
chr1	236135220	236135230
chr1	236445340	236445410
chr1	236767840	236767930
chr1	246729680	246729690
chr1	246862600	246862610
chr1	247242120	247242130
chr1	247267720	247267770
chr1	247374180	247374250
chr1	249120200	249120230
chr1	249153220	249153290
chr2	3381660	3381750
chr2	3606040	3606050
chr2	3622840	3622850
chr2	8822060	8822130
chr2	8977740	8977770
chr2	9563660	9563710
chr2	9771280	9771310
chr2	9939983	9940030
chr2	10212900	10212930
chr2	10262740	10262830
chr2	10972600	10972650
chr2	11724480	11724490
chr2	11884360	11884370
chr2	12003980	12004010
chr2	20251480	20251490
chr2	20298100	20298170
chr2	20550720	20550750
chr2	20646740	20646770
chr2	24270380	24270410
chr2	25585060	25585070
chr2	26101460	26101470
chr2	26256820	26256890
chr2	26553069	26553126
chr2	27309440	27309510
chr2	27545920	27545990
chr2	27593320	27593350
chr2	27632520	27632570
chr2	27712680	27712750
chr2	28615640	28615650
chr2	29093200	29093270
chr2	29117400	29117470
chr2	30934640	30934710
chr2	32264920	32264950
chr2	32390840	32390850
chr2	32853080	32853110
chr2	33824420	33824450
chr2	37311560	37311610
chr2	37384140	37384190
chr2	37458780	37458810
chr2	39348180	39348230
chr2	39351520	39351570
chr2	42068020	42068090
chr2	42396320	42396350
chr2	43823200	43823230
chr2	44001120	44001210
chr2	44314540	44314546
chr2	44588980	44589050
chr2	45838460	45838470
chr2	46844240	46844270
chr2	48133840	48133910
chr2	54950620	54950630
chr2	55496400	55496470
chr2	55921000	55921070
chr2	58468500	58468510
chr2	60983340	60983370
chr2	62081740	62081750
chr2	64068020	64068090
chr2	64751320	64751390
chr2	65144980	65144990
chr2	65283420	65283490
chr2	65357420	65357450
chr2	65454820	65454890
chr2	65659800	65659810
chr2	68694540	68694570
chr2	70056700	70056710
chr2	70418160	70418230
chr2	70475900	70475910
chr2	71222080	71222130
chr2	71558840	71558850
chr2	73053160	73053190
chr2	73089800	73089870
chr2	73298520	73298570
chr2	73460460	73460510
chr2	73964540	73964610
chr2	74056020	74056070
chr2	74153940	74153990
chr2	74406040	74406130
chr2	74682080	74682090
chr2	74699780	74699830
chr2	74756920	74756990
chr2	74881340	74881370
chr2	85154260	85154290
chr2	85512720	85512770
chr2	85581700	85581750
chr2	85843260	85843290
chr2	86041480	86041530
chr2	86790580	86790630
chr2	88355320	88355410
chr2	95831500	95831530
chr2	96068420	96068450
chr2	96874620	96874670
chr2	96931880	96931890
chr2	97405900	97405910
chr2	97426480	97426490
chr2	97481940	97481990
chr2	97523860	97523870
chr2	97626260	97626350
chr2	98262400	98262430
chr2	98280600	98280630
chr2	98612720	98612750
chr2	99771440	99771470
chr2	99797580	99797610
chr2	99952940	99952950
chr2	101618680	101618710
chr2	102637260	102637290
chr2	102857400	102857410
chr2	105654400	105654490
chr2	106810940	106810970
chr2	109065618	109065650
chr2	109335880	109335930
chr2	111435680	111435750
chr2	113012640	113012710
chr2	113033040	113033050
chr2	113238760	113238830
chr2	113357760	113357810
chr2	113484440	113484450
chr2	113522300	113522350
chr2	118572140	118572190
chr2	118845920	118845930
chr2	120124460	120124490
chr2	121010340	121010370
chr2	121070900	121070910
chr2	122407160	122407250
chr2	122513080	122513090
chr2	128458960	128459010
chr2	128615800	128615810
chr2	128848740	128848750
chr2	130939260	130939270
chr2	131090280	131090290
chr2	131100380	131100410
chr2	135676220	135676250
chr2	136499220	136499250
chr2	136634080	136634110
chr2	149267180	149267210
chr2	152685040	152685090
chr2	153574020	153574070
chr2	169746960	169747030
chr2	170430400	170430470
chr2	170683880	170683950
chr2	172543960	172543970
chr2	172778840	172778910
chr2	172950140	172950150
chr2	174830120	174830190
chr2	175351920	175351950
chr2	176046440	176046490
chr2	178077260	178077270
chr2	179279562	179279570
chr2	179315980	179315990
chr2	183943440	183943490
chr2	190526040	190526070
chr2	190649100	190649150
chr2	191745440	191745490
chr2	191885140	191885170
chr2	197504300	197504370
chr2	197664420	197664430
chr2	198299860	198299890
chr2	198318120	198318130
chr2	201390800	201390850
chr2	201577960	201577970
chr2	201729400	201729450
chr2	201766360	201766410
chr2	201936400	201936450
chr2	203499560	203499590
chr2	207024240	207024330
chr2	208576200	208576230
chr2	209130820	209130870
chr2	210867220	210867310
chr2	211341460	211341510
chr2	216176720	216176750
chr2	216979620	216979630
chr2	219524360	219524410
chr2	220094440	220094470
chr2	220110160	220110230
chr2	220163600	220163610
chr2	220395020	220395070
chr2	220507340	220507410
chr2	224822040	224822050
chr2	228189900	228189910
chr2	232379140	232379190
chr2	232466500	232466510
chr2	232469520	232469590
chr2	232573060	232573070
chr2	232646040	232646090
chr2	233415320	233415350
chr2	234160220	234160250
chr2	234763280	234763310
chr2	237994420	237994510
chr2	238480740	238480770
chr2	238875480	238875530
chr2	238969500	238969530
chr2	239197540	239197570
chr2	242255200	242255210
chr2	242448120	242448190
chr2	242626300	242626370
chr3	3168600	3168610
chr3	4534940	4534970
chr3	9005160	9005190
chr3	9291340	9291390
chr3	9691040	9691050
chr3	9791600	9791610
chr3	9885720	9885810
chr3	10028500	10028570
chr3	10068040	10068110
chr3	10183440	10183450
chr3	10362820	10362870
chr3	11313960	11314010
chr3	11888380	11888410
chr3	12525840	12525870
chr3	12705700	12705770
chr3	12909680	12909690
chr3	13521600	13521670
chr3	14443980	14443990
chr3	14962800	14962890
chr3	14989920	14989970
chr3	15106860	15106870
chr3	15140660	15140670
chr3	16306520	16306570
chr3	19988560	19988570
chr3	20227820	20227850
chr3	25706480	25706530
chr3	28282980	28283030
chr3	28390580	28390590
chr3	39093440	39093490
chr3	39330040	39330050
chr3	39425840	39425870
chr3	39489540	39489570
chr3	40351100	40351170
chr3	40494780	40494790
chr3	40498760	40498810
chr3	41240920	41240970
chr3	42003680	42003710
chr3	42623500	42623550
chr3	42846020	42846070
chr3	44803140	44803250
chr3	45079340	45079430
chr3	45430000	45430030
chr3	45634820	45634870
chr3	46530340	46530370
chr3	47021140	47021190
chr3	47563780	47563810
chr3	47823480	47823490
chr3	47830680	47830770
chr3	48230020	48230030
chr3	48282600	48282610
chr3	48342940	48342990
chr3	48481560	48481610
chr3	48647080	48647190
chr3	48672980	48673010
chr3	48754720	48754770
chr3	48885300	48885350
chr3	48936360	48936390
chr3	48956200	48956250
chr3	49044740	49044770
chr3	49066880	49066970
chr3	49158320	49158350
chr3	49467140	49467270
chr3	49711360	49711370
chr3	49726960	49727010
chr3	49761480	49761530
chr3	49824040	49824050
chr3	49894020	49894090
chr3	50126280	50126330
chr3	50263660	50263670
chr3	50329940	50329970
chr3	50365680	50365710
chr3	50397020	50397050
chr3	51428520	51428590
chr3	51703440	51703510
chr3	52029960	52030010
chr3	52232100	52232110
chr3	52570500	52570530
chr3	52719980	52720030
chr3	52805000	52805010
chr3	53164460	53164530
chr3	53254080	53254130
chr3	53381640	53381650
chr3	56591140	56591170
chr3	57741900	57741950
chr3	58291940	58291990
chr3	66271340	66271370
chr3	69101460	69101510
chr3	69788480	69788490
chr3	72897620	72897690
chr3	87276340	87276430
chr3	93698900	93698930
chr3	98241860	98241890
chr3	98620660	98620670
chr3	99979680	99979690
chr3	100211320	100211370
chr3	100428200	100428210
chr3	101280640	101280710
chr3	107241720	107241810
chr3	112709760	112709790
chr3	112738580	112738590
chr3	113234020	113234070
chr3	113415680	113415690
chr3	119182540	119182590
chr3	119217280	119217350
chr3	120315080	120315130
chr3	121553980	121554030
chr3	122134960	122135010
chr3	122233780	122233830
chr3	122785820	122785870
chr3	122920700	122920710
chr3	123304040	123304050
chr3	125239100	125239150
chr3	126194780	126194810
chr3	126422960	126423010
chr3	127293960	127294030
chr3	127317140	127317190
chr3	127771100	127771110
chr3	127842780	127842790
chr3	128369720	128369770
chr3	128444900	128444930
chr3	128598360	128598410
chr3	128902760	128902790
chr3	128964700	128964750
chr3	130612820	130612850
chr3	131100480	131100530
chr3	131221800	131221810
chr3	134204900	134204910
chr3	134204920	134204930
chr3	136732860	136732930
chr3	137787600	137787630
chr3	139048320	139048370
chr3	139108560	139108610
chr3	141030660	141030730
chr3	141456980	141457010
chr3	150264400	150264430
chr3	150421700	150421750
chr3	153970980	153970990
chr3	154042280	154042310
chr3	156273040	156273050
chr3	156892820	156892830
chr3	158362300	158362310
chr3	160117020	160117090
chr3	167452760	167452810
chr3	169684520	169684570
chr3	169899500	169899530
chr3	171757300	171757350
chr3	172468380	172468390
chr3	176915260	176915330
chr3	178789580	178789630
chr3	178865900	178865910
chr3	179280580	179280630
chr3	182817380	182817410
chr3	183602700	183602730
chr3	183853060	183853070
chr3	183903780	183903850
chr3	183967360	183967430
chr3	184032300	184032330
chr3	184279300	184279310
chr3	184529860	184529930
chr3	185303940	185303970
chr3	185655840	185655850
chr3	193310900	193310930
chr3	194406560	194406590
chr3	195270160	195270190
chr3	195577940	195577950
chr3	195809040	195809090
chr3	196045160	196045190
chr3	196336340	196336390
chr3	196669380	196669450
chr3	197463880	197463910
chr3	197633060	197633090
chr3	197686960	197686990
chr4	467960	468050
chr4	493000	493030
chr4	668120	668170
chr4	926180	926230
chr4	1283560	1283590
chr4	1714480	1714490
chr4	1728120	1728170
chr4	1858000	1858010
chr4	2243880	2243950
chr4	2420580	2420650
chr4	2538120	2538130
chr4	2965180	2965250
chr4	3108480	3108550
chr4	3294540	3294550
chr4	4291900	4291950
chr4	6675700	6675750
chr4	6711600	6711650
chr4	6717780	6717810
chr4	7044860	7044890
chr4	8160660	8160730
chr4	8430200	8430250
chr4	10118500	10118530
chr4	13629380	13629410
chr4	17812460	17812470
chr4	20702000	20702030
chr4	26585600	26585670
chr4	26862240	26862250
chr4	37604820	37604837
chr4	38321560	38321630
chr4	39183980	39183990
chr4	39367960	39368030
chr4	44680400	44680410
chr4	47465700	47465750
chr4	47916680	47916690
chr4	48832960	48833030
chr4	52709100	52709130
chr4	54232240	54232290
chr4	54243720	54243770
chr4	56719760	56719810
chr4	57666420	57666470
chr4	57843820	57843890
chr4	68566980	68567010
chr4	73935500	73935530
chr4	75023760	75023770
chr4	76598720	76598770
chr4	76912120	76912170
chr4	78783920	78783930
chr4	83206200	83206210
chr4	83351600	83351630
chr4	83812400	83812410
chr4	84377060	84377130
chr4	88312440	88312450
chr4	89444980	89444990
chr4	99064680	99064730
chr4	99182320	99182390
chr4	100815620	100815650
chr4	106068000	106068010
chr4	106629840	106629910
chr4	108910880	108910910
chr4	109541660	109541670
chr4	114683820	114683870
chr4	119512820	119512830
chr4	120375860	120375890
chr4	120988060	120988090
chr4	122722440	122722490
chr4	122745080	122745150
chr4	123844180	123844250
chr4	128801980	128802050
chr4	128886360	128886430
chr4	128982360	128982370
chr4	130014760	130014770
chr4	140004140	140004190
chr4	140222520	140222590
chr4	140374860	140374910
chr4	141445200	141445210
chr4	142141980	142142070
chr4	144434540	144434570
chr4	148538440	148538530
chr4	152284000	152284070
chr4	152682200	152682290
chr4	153457360	153457390
chr4	153701020	153701030
chr4	155471560	155471630
chr4	164088040	164088090
chr4	166248640	166248670
chr4	169931440	169931550
chr4	170679080	170679130
chr4	174255700	174255710
chr4	184580340	184580450
chr4	185395820	185395870
chr4	186317660	186317670
chr5	188840	188890
chr5	5422420	5422430
chr5	6378700	6378710
chr5	6713320	6713430
chr5	7869200	7869270
chr5	16465920	16466010
chr5	31532320	31532330
chr5	32174440	32174450
chr5	32444820	32444870
chr5	32585600	32585670
chr5	34915700	34915750
chr5	36152060	36152130
chr5	36876820	36876870
chr5	37379300	37379370
chr5	40756080	40756130
chr5	41870580	41870610
chr5	41904280	41904290
chr5	43065080	43065090
chr5	43105900	43105950
chr5	43121560	43121610
chr5	43483980	43484050
chr5	43515220	43515290
chr5	44808980	44808990
chr5	52405620	52405670
chr5	53606440	53606450
chr5	55008240	55008250
chr5	55566580	55566590
chr5	60240920	60240970
chr5	60704640	60704650
chr5	61708520	61708530
chr5	64859020	64859070
chr5	68389680	68389790
chr5	68462860	68462870
chr5	68630720	68630810
chr5	70751400	70751470
chr5	71616140	71616150
chr5	72251720	72251770
chr5	72794160	72794210
chr5	72861520	72861590
chr5	74062980	74063010
chr5	74807560	74807610
chr5	75013320	75013330
chr5	76326180	76326230
chr5	77590580	77590650
chr5	79703740	79703750
chr5	80597380	80597430
chr5	81147780	81147810
chr5	82373260	82373270
chr5	85913720	85913750
chr5	87564740	87564750
chr5	89770580	89770610
chr5	89825460	89825510
chr5	93447340	93447390
chr5	96144080	96144130
chr5	96271660	96271730
chr5	108084560	108084570
chr5	110427960	110428030
chr5	111496480	111496530
chr5	112043160	112043190
chr5	112196900	112196970
chr5	112312340	112312370
chr5	114961820	114961850
chr5	121297580	121297610
chr5	131826520	131826590
chr5	132073320	132073350
chr5	132155960	132155990
chr5	132202200	132202230
chr5	132299340	132299370
chr5	133304340	133304390
chr5	133375340	133375430
chr5	133702880	133702910
chr5	133747640	133747650
chr5	133968500	133968570
chr5	134074080	134074150
chr5	134094380	134094410
chr5	134181580	134181610
chr5	135468460	135468510
chr5	137371840	137371890
chr5	137667640	137667650
chr5	137785840	137785850
chr5	137827840	137827890
chr5	137878980	137878990
chr5	138598480	138598530
chr5	138677440	138677510
chr5	138775220	138775270
chr5	138940780	138940810
chr5	139554660	139554690
chr5	139624240	139624290
chr5	139737400	139737450
chr5	139937040	139937090
chr5	140027300	140027330
chr5	140079920	140080010
chr5	140998680	140998730
chr5	141016460	141016510
chr5	142149840	142149910
chr5	143550280	143550330
chr5	145562240	145562310
chr5	145583040	145583050
chr5	147763460	147763470
chr5	148725020	148725050
chr5	148737460	148737510
chr5	148931080	148931130
chr5	149597840	149597890
chr5	149737100	149737170
chr5	150080600	150080650
chr5	150138260	150138290
chr5	150827120	150827130
chr5	153418440	153418510
chr5	154134620	154134690
chr5	154317760	154317810
chr5	154320600	154320670
chr5	156569860	156569890
chr5	159436040	159436110
chr5	159846220	159846230
chr5	159848780	159848850
chr5	167913400	167913490
chr5	168006760	168006770
chr5	169010700	169010710
chr5	170814680	170814690
chr5	171906140	171906210
chr5	172124620	172124650
chr5	172144000	172144030
chr5	172386340	172386410
chr5	172483220	172483270
chr5	172759140	172759150
chr5	173400320	173400370
chr5	175156960	175157030
chr5	175788780	175788850
chr5	175964980	175965010
chr5	176074280	176074350
chr5	176739360	176739410
chr5	176817640	176817690
chr5	176884740	176884810
chr5	176981620	176981690
chr5	177580980	177581010
chr5	178157760	178157770
chr5	179105580	179105630
chr5	179159620	179159710
chr5	179285880	179285910
chr5	179921280	179921290
chr5	180586440	180586470
chr6	2634820	2634830
chr6	2846721	2846750
chr6	3251840	3251910
chr6	4018960	4018970
chr6	5003960	5003990
chr6	7590360	7590370
chr6	8102820	8102850
chr6	11093960	11093970
chr6	13328840	13328870
chr6	13615480	13615550
chr6	15248980	15248990
chr6	15691680	15691710
chr6	17600480	17600570
chr6	17707140	17707210
chr6	18155500	18155630
chr6	24721540	24721550
chr6	25992880	25992890
chr6	26158180	26158210
chr6	26569020	26569043
chr6	27100660	27100670
chr6	28220060	28220090
chr6	28234920	28234930
chr6	28303360	28303430
chr6	28864120	28864150
chr6	30028960	30029050
chr6	30034820	30034830
chr6	30181240	30181250
chr6	30457200	30457210
chr6	30614820	30614850
chr6	30646920	30646970
chr6	30845620	30845630
chr6	30875820	30875830
chr6	31239920	31239950
chr6	31334800	31334810
chr6	31515300	31515390
chr6	31633700	31633750
chr6	31648660	31648690
chr6	31671140	31671210
chr6	31763800	31763850
chr6	31926820	31926850
chr6	32086740	32086810
chr6	32096080	32096170
chr6	32143920	32143970
chr6	32806600	32806650
chr6	33168520	33168570
chr6	33217140	33217150
chr6	33290880	33290890
chr6	33422240	33422290
chr6	33679520	33679570
chr6	33756960	33756970
chr6	34216920	34216930
chr6	34360580	34360590
chr6	34393880	34393890
chr6	34495080	34495130
chr6	34577500	34577590
chr6	34725160	34725210
chr6	35310220	35310230
chr6	35656800	35656810
chr6	36165040	36165130
chr6	36270440	36270450
chr6	36391140	36391150
chr6	36515300	36515330
chr6	36562000	36562050
chr6	36734080	36734130
chr6	36853620	36853650
chr6	37225440	37225510
chr6	37759320	37759350
chr6	38670940	38671010
chr6	41650040	41650090
chr6	41703400	41703450
chr6	41747760	41747770
chr6	42012080	42012130
chr6	42185620	42185670
chr6	42981820	42981830
chr6	43021640	43021690
chr6	43027240	43027290
chr6	43138880	43138930
chr6	43337420	43337430
chr6	43484680	43484710
chr6	43597100	43597130
chr6	44214720	44214770
chr6	44281080	44281110
chr6	47277720	47277750
chr6	49430980	49431030
chr6	52149700	52149750
chr6	52285020	52285070
chr6	52535820	52535890
chr6	52926660	52926670
chr6	52929640	52929710
chr6	53409860	53409930
chr6	56911360	56911450
chr6	71276580	71276630
chr6	75994640	75994670
chr6	80714280	80714290
chr6	83777340	83777390
chr6	83902980	83903010
chr6	84569280	84569330
chr6	88299780	88299830
chr6	89673400	89673410
chr6	89790340	89790350
chr6	90529500	90529550
chr6	90539440	90539450
chr6	91189160	91189210
chr6	96969620	96969710
chr6	97345760	97345790
chr6	97731140	97731150
chr6	100016620	100016650
chr6	101329233	101329290
chr6	106773640	106773670
chr6	108879740	108879810
chr6	110501260	110501290
chr6	111303160	111303250
chr6	111580420	111580490
chr6	112194680	112194770
chr6	116575300	116575350
chr6	117002200	117002210
chr6	117923740	117923750
chr6	117996500	117996590
chr6	119215220	119215250
chr6	119558580	119558670
chr6	122792980	122793050
chr6	126277860	126277910
chr6	126307600	126307670
chr6	126661220	126661250
chr6	133135440	133135490
chr6	135376020	135376050
chr6	136611020	136611090
chr6	139456120	139456130
chr6	142468300	142468350
chr6	144164400	144164470
chr6	147523680	147523710
chr6	149887280	149887350
chr6	155055300	155055310
chr6	157801100	157801170
chr6	158642040	158642110
chr6	160148040	160148070
chr6	166796560	166796570
chr6	170102160	170102190
chr6	170151700	170151750
chr6	170615740	170615790
chr6	170863380	170863410
chr6	170893760	170893790
chr7	856140	856230
chr7	913140	913170
chr7	1032920	1032970
chr7	1177960	1178030
chr7	1199980	1200010
chr7	1499340	1499350
chr7	2272600	2272650
chr7	2671340	2671390
chr7	4681480	4681510
chr7	4815180	4815210
chr7	5280000	5280030
chr7	5598660	5598690
chr7	5609840	5609930
chr7	5821300	5821310
chr7	6048840	6048850
chr7	6121200	6121230
chr7	6144300	6144410
chr7	6388600	6388650
chr7	6414000	6414010
chr7	6475400	6475430
chr7	6617060	6617110
chr7	6746580	6746650
chr7	6769360	6769370
chr7	8008280	8008310
chr7	11013380	11013430
chr7	12250840	12250850
chr7	17980160	17980210
chr7	19748700	19748730
chr7	22862460	22862550
chr7	23053840	23053850
chr7	23145320	23145390
chr7	23221540	23221570
chr7	23312900	23312918
chr7	23338860	23338910
chr7	23586700	23586810
chr7	23636980	23637030
chr7	26904320	26904330
chr7	27779720	27779730
chr7	30066420	30066430
chr7	30544540	30544570
chr7	32535020	32535050
chr7	35734720	35734770
chr7	39663100	39663130
chr7	42951680	42951690
chr7	42971880	42971910
chr7	44058840	44058970
chr7	44163200	44163230
chr7	44240520	44240570
chr7	44621900	44621930
chr7	44836120	44836210
chr7	45808620	45808690
chr7	54826960	54827030
chr7	55433660	55433710
chr7	56019540	56019570
chr7	56174260	56174290
chr7	64254700	64254770
chr7	64363540	64363570
chr7	64467120	64467170
chr7	64838700	64838750
chr7	65235760	65235770
chr7	65447220	65447310
chr7	65958560	65958650
chr7	66057340	66057430
chr7	66119420	66119450
chr7	66147040	66147110
chr7	66205580	66205630
chr7	66309940	66309970
chr7	72936660	72936750
chr7	73097820	73097890
chr7	73256860	73256910
chr7	73482320	73482370
chr7	73668860	73668870
chr7	74071860	74071870
chr7	74489680	74489730
chr7	74508780	74508930
chr7	75115580	75115630
chr7	75508280	75508310
chr7	75795960	75795990
chr7	75943720	75943790
chr7	75947460	75947470
chr7	75988640	75988710
chr7	76751740	76751750
chr7	77325640	77325690
chr7	89975920	89976010
chr7	90893660	90893710
chr7	91510060	91510070
chr7	92157980	92157990
chr7	92861560	92861630
chr7	93633720	93633730
chr7	97736080	97736130
chr7	97881540	97881610
chr7	98923500	98923530
chr7	99036400	99036490
chr7	99063780	99063830
chr7	99070360	99070390
chr7	99097960	99097970
chr7	99149740	99149810
chr7	99613160	99613230
chr7	99679480	99679490
chr7	99699120	99699130
chr7	99746420	99746470
chr7	99869880	99869930
chr7	100026900	100026910
chr7	100303620	100303650
chr7	100487440	100487490
chr7	100787460	100787490
chr7	100861420	100861430
chr7	100895640	100895690
chr7	102105360	102105410
chr7	102213060	102213150
chr7	102988060	102988110
chr7	105172600	105172610
chr7	105794440	105794470
chr7	107531540	107531610
chr7	112090380	112090450
chr7	112580040	112580070
chr7	117824100	117824170
chr7	120590700	120590730
chr7	123197920	123197970
chr7	124570000	124570050
chr7	127032780	127032790
chr7	127225640	127225670
chr7	128116760	128116810
chr7	128379320	128379350
chr7	128502800	128502850
chr7	129845260	129845310
chr7	130080980	130080990
chr7	131198420	131198450
chr7	132003700	132003730
chr7	132766980	132767010
chr7	132937760	132937770
chr7	134001780	134001850
chr7	134331460	134331530
chr7	135194940	135194970
chr7	135662140	135662230
chr7	138423600	138423650
chr7	138818460	138818510
chr7	138915900	138915910
chr7	140179260	140179270
chr7	140217920	140217930
chr7	140624820	140624850
chr7	140714780	140714850
chr7	143599260	143599290
chr7	149535340	149535430
chr7	150725380	150725430
chr7	150777940	150777950
chr7	150924400	150924430
chr7	150929520	150929570
chr7	151217060	151217130
chr7	152373260	152373290
chr7	157129580	157129690
chr7	158622300	158622370
chr7	158649200	158649230
chr8	681280	681330
chr8	6565780	6565790
chr8	8860280	8860330
chr8	8923420	8923450
chr8	9413300	9413350
chr8	10786100	10786150
chr8	11627180	11627210
chr8	17780240	17780250
chr8	19674740	19674830
chr8	21999420	21999490
chr8	22432000	22432070
chr8	22462140	22462210
chr8	22526640	22526710
chr8	22926600	22926670
chr8	23386300	23386310
chr8	26435360	26435370
chr8	27631880	27631910
chr8	27695380	27695410
chr8	29197900	29197930
chr8	30515760	30515850
chr8	30670340	30670390
chr8	33342600	33342610
chr8	33424700	33424730
chr8	37620020	37620090
chr8	37707420	37707470
chr8	37709080	37709090
chr8	37963000	37963010
chr8	41386640	41386690
chr8	42911340	42911370
chr8	48873360	48873410
chr8	53627060	53627130
chr8	54755860	54755870
chr8	56987140	56987150
chr8	66556820	66556890
chr8	67579540	67579570
chr8	71314440	71314450
chr8	71520640	71520650
chr8	73920980	73921030
chr8	74791120	74791190
chr8	79578260	79578290
chr8	86132640	86132730
chr8	87520980	87521010
chr8	92082360	92082390
chr8	94767080	94767110
chr8	95565840	95565850
chr8	95907940	95907990
chr8	97247800	97247910
chr8	98787940	98787970
chr8	99057780	99057830
chr8	99129420	99129470
chr8	101156360	101156370
chr8	101162780	101162830
chr8	101572000	101572050
chr8	101964340	101964370
chr8	103425100	103425110
chr8	103668020	103668030
chr8	103876460	103876470
chr8	109455760	109455810
chr8	117768080	117768130
chr8	118532880	118532930
chr8	120885940	120885970
chr8	124253640	124253690
chr8	124553500	124553570
chr8	124780640	124780690
chr8	125486940	125486950
chr8	126104000	126104010
chr8	130952100	130952150
chr8	141404020	141404110
chr8	141646260	141646350
chr8	143751400	143751450
chr8	143808560	143808650
chr8	144363860	144363910
chr8	144450860	144450910
chr8	144513020	144513030
chr8	144623740	144623770
chr8	144691840	144691870
chr8	144699800	144699810
chr8	144766580	144766630
chr8	144911540	144911590
chr8	145133480	145133510
chr8	145159220	145159250
chr8	145634720	145634770
chr8	145688280	145688370
chr8	145691320	145691330
chr8	145743260	145743350
chr8	146017800	146017910
chr9	4679480	4679530
chr9	6015680	6015730
chr9	6681340	6681350
chr9	15422720	15422730
chr9	15552920	15552950
chr9	19049300	19049310
chr9	19102980	19103010
chr9	19380260	19380290
chr9	19408900	19408910
chr9	26892780	26892830
chr9	26956300	26956390
chr9	32573160	32573230
chr9	33001620	33001690
chr9	33025160	33025170
chr9	33076720	33076770
chr9	33474000	33474070
chr9	34126700	34126790
chr9	34178940	34179010
chr9	34379500	34379550
chr9	34458640	34458670
chr9	34620500	34620550
chr9	35103200	35103210
chr9	35604160	35604170
chr9	35657880	35657930
chr9	35829140	35829170
chr9	37592600	37592670
chr9	38392620	38392650
chr9	77643360	77643410
chr9	77703260	77703350
chr9	86536420	86536450
chr9	88969380	88969390
chr9	94877700	94877770
chr9	95056040	95056110
chr9	95432480	95432530
chr9	95527320	95527330
chr9	95640340	95640370
chr9	96792980	96793010
chr9	97021560	97021570
chr9	97488860	97488930
chr9	98637820	98637850
chr9	99212320	99212330
chr9	101078000	101078010
chr9	102861400	102861470
chr9	104161000	104161010
chr9	111696340	111696370
chr9	111882260	111882330
chr9	114393540	114393570
chr9	115142160	115142250
chr9	115480420	115480470
chr9	115512880	115512910
chr9	115983680	115983690
chr9	116037840	116037890
chr9	116102600	116102650
chr9	117349940	117349990
chr9	123342500	123342530
chr9	123555700	123555770
chr9	123884040	123884044
chr9	123964280	123964290
chr9	123975640	123975690
chr9	124082500	124082610
chr9	124449320	124449330
chr9	124855620	124855670
chr9	124922060	124922150
chr9	125590920	125590990
chr9	125667680	125667710
chr9	125703180	125703190
chr9	127177780	127177850
chr9	127905920	127905950
chr9	127952140	127952230
chr9	128469540	128469630
chr9	129567220	129567290
chr9	129676980	129677030
chr9	130213680	130213790
chr9	130478000	130478050
chr9	130497640	130497730
chr9	130533720	130533750
chr9	130632320	130632370
chr9	130880060	130880110
chr9	131133560	131133630
chr9	131218320	131218370
chr9	131266920	131266930
chr9	131580620	131580710
chr9	131592080	131592130
chr9	131644280	131644350
chr9	131790820	131790830
chr9	131798720	131798830
chr9	131936480	131936510
chr9	132404500	132404590
chr9	132565360	132565410
chr9	132586460	132586550
chr9	132597600	132597670
chr9	133569040	133569050
chr9	134000900	134000950
chr9	134248940	134248950
chr9	134466720	134466770
chr9	134631146	134631190
chr9	135282200	135282290
chr9	137030040	137030070
chr9	137341600	137341650
chr9	138853280	138853310
chr9	139010740	139010750
chr9	139257700	139257770
chr9	139305060	139305090
chr9	139760780	139760810
chr9	139780760	139780870
chr9	139839180	139839230
chr9	140024220	140024270
chr9	140083060	140083130
chr10	977740	977770
chr10	1034260	1034370
chr10	3215040	3215070
chr10	3827640	3827670
chr10	4892000	4892050
chr10	5454440	5454530
chr10	5665260	5665290
chr10	5726640	5726650
chr10	5855500	5855530
chr10	6130860	6130890
chr10	7830040	7830110
chr10	13203440	13203490
chr10	13628840	13628930
chr10	14880140	14880170
chr10	22292660	22292770
chr10	23384400	23384430
chr10	25013620	25013670
chr10	27389420	27389470
chr10	27793100	27793130
chr10	32635260	32635270
chr10	38383220	38383250
chr10	43048300	43048310
chr10	43844060	43844090
chr10	46090340	46090370
chr10	50747160	50747210
chr10	51565160	51565210
chr10	58121100	58121170
chr10	60028860	60028910
chr10	62538100	62538150
chr10	69609220	69609250
chr10	69835000	69835050
chr10	70091740	70091770
chr10	70287340	70287350
chr10	71152400	71152410
chr10	71267760	71267790
chr10	71993240	71993270
chr10	72163780	72163870
chr10	73611060	73611130
chr10	73656300	73656310
chr10	73808440	73808530
chr10	74057920	74057930
chr10	74451800	74451870
chr10	74927860	74927870
chr10	75007040	75007070
chr10	75255780	75255850
chr10	75541760	75541810
chr10	75639580	75639630
chr10	76871120	76871130
chr10	79789320	79789330
chr10	81107160	81107210
chr10	85899180	85899190
chr10	88281580	88281630
chr10	88699320	88699350
chr10	91020320	91020330
chr10	91461260	91461290
chr10	93847680	93847710
chr10	94352740	94352790
chr10	96122720	96122770
chr10	97321200	97321250
chr10	97453760	97453790
chr10	97889740	97889810
chr10	99185860	99185950
chr10	99205880	99205890
chr10	99496840	99496870
chr10	101190500	101190510
chr10	101419120	101419170
chr10	101491920	101492010
chr10	101989340	101989370
chr10	102106720	102106850
chr10	102672560	102672570
chr10	102790900	102790990
chr10	103578320	103578330
chr10	103816000	103816010
chr10	103892720	103892730
chr10	103929380	103929410
chr10	104180840	104180850
chr10	104192460	104192470
chr10	104238860	104238930
chr10	104474160	104474210
chr10	104594860	104594890
chr10	105127660	105127710
chr10	105156320	105156350
chr10	105992120	105992170
chr10	106051360	106051390
chr10	111971020	111971050
chr10	112064800	112064810
chr10	119256240	119256250
chr10	120101800	120101890
chr10	120514620	120514650
chr10	120966980	120967050
chr10	121652100	121652150
chr10	122702540	122702550
chr10	124713840	124713890
chr10	124768420	124768450
chr10	124913740	124913770
chr10	126107560	126107610
chr10	127408120	127408170
chr10	129924760	129924770
chr10	134145580	134145590
chr11	207520	207530
chr11	450160	450270
chr11	506800	506870
chr11	535640	535710
chr11	2923400	2923430
chr11	3013620	3013690
chr11	3078660	3078750
chr11	3400420	3400490
chr11	4115960	4115990
chr11	6502640	6502670
chr11	6624900	6624910
chr11	6628320	6628390
chr11	6633540	6633570
chr11	6704620	6704690
chr11	8704240	8704300
chr11	8932660	8932710
chr11	9406120	9406150
chr11	10830580	10830590
chr11	10955480	10955530
chr11	13484820	13484890
chr11	14521400	14521410
chr11	14542020	14542030
chr11	16760120	16760130
chr11	17099280	17099350
chr11	17298160	17298170
chr11	19138600	19138670
chr11	27528320	27528350
chr11	28129800	28129830
chr11	30344540	30344590
chr11	31391300	31391390
chr11	31531260	31531310
chr11	32605260	32605330
chr11	33183120	33183170
chr11	34127120	34127150
chr11	34379580	34379670
chr11	36310980	36311050
chr11	43333460	43333530
chr11	43380420	43380450
chr11	43665720	43665730
chr11	44958140	44958190
chr11	45168740	45168810
chr11	45361800	45361810
chr11	45826580	45826650
chr11	45864860	45864870
chr11	46958200	46958290
chr11	57103360	57103430
chr11	57298360	57298390
chr11	57508820	57508890
chr11	58939060	58939130
chr11	60609440	60609470
chr11	61197520	61197570
chr11	61348980	61349030
chr11	61891340	61891350
chr11	62341460	62341490
chr11	62359100	62359150
chr11	62366780	62366790
chr11	62414160	62414230
chr11	62432720	62432790
chr11	62528960	62529030
chr11	63448840	63448930
chr11	63753840	63753890
chr11	64008940	64008950
chr11	64052200	64052210
chr11	64122700	64122730
chr11	64614780	64614810
chr11	64684820	64684850
chr11	64851600	64851670
chr11	64879240	64879330
chr11	64885260	64885330
chr11	64889660	64889750
chr11	65029320	65029350
chr11	65381780	65381810
chr11	65641180	65641190
chr11	65656020	65656050
chr11	65658000	65658050
chr11	65729020	65729090
chr11	65756660	65756670
chr11	65819680	65819690
chr11	66035920	66035970
chr11	66050080	66050130
chr11	66112580	66112670
chr11	66189180	66189270
chr11	66247800	66247830
chr11	66313620	66313630
chr11	66383960	66383970
chr11	66405960	66405970
chr11	66445420	66445430
chr11	66726000	66726010
chr11	66886600	66886630
chr11	67007420	67007510
chr11	67159340	67159370
chr11	67195860	67195950
chr11	67236820	67236830
chr11	67250480	67250530
chr11	67374320	67374350
chr11	68816300	68816310
chr11	70116680	70116770
chr11	71159520	71159550
chr11	71164140	71164190
chr11	71814440	71814470
chr11	72125360	72125390
chr11	72145640	72145670
chr11	73882180	73882210
chr11	74303580	74303630
chr11	74459840	74459870
chr11	74660160	74660290
chr11	74916120	74916170
chr11	75110500	75110530
chr11	77790920	77790930
chr11	77850680	77850690
chr11	77899720	77899790
chr11	78285900	78285930
chr11	85339540	85339570
chr11	85376160	85376230
chr11	88070900	88070930
chr11	89956260	89956290
chr11	93474720	93474770
chr11	93517380	93517470
chr11	94227040	94227130
chr11	94706760	94706810
chr11	95976580	95976590
chr11	96076480	96076510
chr11	96123080	96123110
chr11	102962900	102962970
chr11	105893120	105893130
chr11	105948220	105948230
chr11	107992180	107992230
chr11	108338240	108338290
chr11	108535680	108535690
chr11	111317420	111317450
chr11	111472920	111472930
chr11	111797640	111797770
chr11	111957480	111957550
chr11	113644520	113644548
chr11	113746440	113746450
chr11	114271220	114271230
chr11	114310100	114310150
chr11	118230300	118230310
chr11	118796700	118796750
chr11	118868720	118868750
chr11	118889080	118889170
chr11	118901680	118901710
chr11	118938400	118938410
chr11	118972940	118972950
chr11	119067760	119067770
chr11	119205160	119205170
chr11	121163380	121163450
chr11	123612380	123612410
chr11	124492720	124492730
chr11	124543720	124543730
chr11	124609740	124609790
chr11	126081600	126081670
chr11	126138840	126138930
chr11	130732000	130732010
chr11	134123320	134123390
chr12	510720	510750
chr12	1800080	1800110
chr12	1905420	1905430
chr12	1913860	1913870
chr12	2049320	2049370
chr12	2113700	2113770
chr12	2999880	2999990
chr12	6532920	6532930
chr12	6772460	6772470
chr12	6862840	6862850
chr12	6978720	6978770
chr12	6982580	6982630
chr12	7013940	7014010
chr12	7033600	7033650
chr12	7079940	7079950
chr12	8113420	8113430
chr12	10766200	10766232
chr12	11324200	11324290
chr12	12510000	12510030
chr12	12966220	12966250
chr12	14956500	14956530
chr12	16035280	16035290
chr12	19592480	19592510
chr12	25348100	25348150
chr12	27175400	27175470
chr12	27676980	27677050
chr12	27863700	27863730
chr12	29534180	29534190
chr12	30848860	30848930
chr12	32832100	32832150
chr12	46384580	46384590
chr12	48099820	48099870
chr12	48357300	48357330
chr12	48551340	48551410
chr12	49076100	49076130
chr12	49110700	49110730
chr12	49246020	49246070
chr12	49412560	49412630
chr12	49463820	49463850
chr12	49504660	49504670
chr12	49524100	49524150
chr12	49716880	49716930
chr12	50419360	50419370
chr12	50478900	50478970
chr12	51157660	51157750
chr12	51477400	51477430
chr12	52426860	52426890
chr12	52463460	52463470
chr12	53374800	53374850
chr12	53493320	53493350
chr12	53574340	53574390
chr12	53689240	53689310
chr12	53718660	53718710
chr12	53845740	53845750
chr12	54121400	54121430
chr12	54140540	54140590
chr12	54582800	54582830
chr12	54608680	54608690
chr12	56223420	56223430
chr12	56334160	56334190
chr12	56401160	56401190
chr12	56546220	56546290
chr12	56552060	56552150
chr12	56862280	56862350
chr12	57024160	57024170
chr12	57039860	57039890
chr12	57881740	57881830
chr12	57914380	57914390
chr12	57941020	57941070
chr12	58146240	58146250
chr12	58176500	58176550
chr12	58240860	58240910
chr12	58299300	58299330
chr12	58329960	58329990
chr12	64943560	64943570
chr12	66524560	66524590
chr12	66696220	66696230
chr12	68726180	68726230
chr12	69080620	69080690
chr12	69550960	69551030
chr12	69864120	69864150
chr12	69979200	69979230
chr12	72148540	72148610
chr12	74931560	74931570
chr12	76478480	76478490
chr12	76742220	76742230
chr12	77459400	77459430
chr12	94853700	94853770
chr12	95397520	95397610
chr12	95467400	95467450
chr12	95867800	95867850
chr12	96883280	96883310
chr12	98987380	98987410
chr12	100594500	100594590
chr12	104323960	104323990
chr12	104359560	104359630
chr12	104531940	104531970
chr12	105380060	105380090
chr12	107167980	107167990
chr12	108079540	108079570
chr12	108155020	108155030
chr12	108908880	108908990
chr12	108956240	108956310
chr12	108957460	108957490
chr12	109012020	109012030
chr12	109531280	109531370
chr12	109535800	109535890
chr12	110151420	110151470
chr12	110434180	110434190
chr12	110869320	110869370
chr12	110888180	110888250
chr12	110906140	110906150
chr12	111021200	111021230
chr12	111051820	111051870
chr12	112123820	112123870
chr12	112279740	112279810
chr12	113659040	113659070
chr12	113796300	113796310
chr12	114404180	114404250
chr12	117175960	117175990
chr12	118454440	118454510
chr12	120315220	120315230
chr12	120524960	120524970
chr12	120554640	120554650
chr12	120639000	120639030
chr12	120868400	120868430
chr12	120907540	120907610
chr12	120933780	120933810
chr12	121019220	121019290
chr12	121881180	121881190
chr12	122124960	122124970
chr12	122277540	122277570
chr12	122492380	122492450
chr12	122751020	122751110
chr12	122985540	122985610
chr12	123451040	123451070
chr12	123459200	123459270
chr12	123849820	123849890
chr12	124118280	124118350
chr12	124155580	124155670
chr12	125473680	125473730
chr12	132628880	132628990
chr12	133264020	133264050
chr12	133338800	133338810
chr12	133405720	133405730
chr12	133562880	133562950
chr12	133757980	133758030
chr13	20207700	20207710
chr13	21348080	21348130
chr13	21750740	21750770
chr13	25497040	25497130
chr13	25875660	25875710
chr13	28194760	28194850
chr13	30424840	30424850
chr13	30706860	30706910
chr13	31040120	31040210
chr13	34392220	34392270
chr13	40229740	40229770
chr13	41707020	41707030
chr13	48669240	48669330
chr13	49106880	49106930
chr13	50367140	50367210
chr13	50510560	50510610
chr13	51644340	51644390
chr13	53024860	53024870
chr13	53226900	53226930
chr13	60738120	60738190
chr13	73301920	73301930
chr13	73356200	73356230
chr13	76123540	76123630
chr13	77566140	77566230
chr13	77901300	77901350
chr13	95248460	95248510
chr13	96056700	96056710
chr13	96329240	96329290
chr13	99853020	99853050
chr13	100153580	100153670
chr13	101327220	101327310
chr13	103249220	103249230
chr13	103451400	103451430
chr13	107188140	107188150
chr13	107220560	107220590
chr13	108867900	108867970
chr13	110874700	110874770
chr13	111267840	111267870
chr13	113597160	113597230
chr13	114992380	114992410
chr13	115079860	115079950
chr14	20774100	20774190
chr14	21905480	21905510
chr14	21945200	21945210
chr14	23058240	23058250
chr14	23476400	23476410
chr14	24058380	24058430
chr14	24559880	24559910
chr14	24605320	24605330
chr14	24630360	24630370
chr14	24658060	24658110
chr14	24682700	24682710
chr14	24769000	24769070
chr14	24901060	24901130
chr14	24912000	24912070
chr14	31926700	31926730
chr14	32030540	32030630
chr14	34262040	34262070
chr14	35008920	35008970
chr14	35451820	35451850
chr14	35761460	35761530
chr14	36278480	36278530
chr14	36789880	36789930
chr14	39583440	39583510
chr14	45366360	45366370
chr14	45431260	45431310
chr14	45553260	45553330
chr14	50053160	50053250
chr14	50359660	50359750
chr14	53019380	53019390
chr14	54976460	54976530
chr14	55658420	55658470
chr14	55738000	55738030
chr14	57046240	57046270
chr14	57857200	57857270
chr14	61447880	61447910
chr14	62228980	62229030
chr14	64010140	64010190
chr14	65569260	65569330
chr14	67826640	67826670
chr14	68086460	68086510
chr14	68286440	68286490
chr14	69619860	69619910
chr14	69658180	69658190
chr14	70826440	70826510
chr14	71787060	71787070
chr14	73360880	73360950
chr14	73493860	73493930
chr14	74416940	74416990
chr14	74551280	74551290
chr14	74769700	74769730
chr14	75229940	75229990
chr14	75348540	75348590
chr14	75643620	75643630
chr14	75725820	75725870
chr14	77279300	77279310
chr14	77564460	77564530
chr14	78227520	78227530
chr14	81408140	81408190
chr14	81685720	81685790
chr14	88237660	88237750
chr14	89882540	89882590
chr14	90421160	90421170
chr14	90722840	90722910
chr14	90849660	90849730
chr14	90863300	90863370
chr14	91976860	91976870
chr14	93673460	93673510
chr14	94492600	94492690
chr14	94547580	94547630
chr14	94603180	94603250
chr14	96829720	96829770
chr14	96968660	96968730
chr14	97263640	97263670
chr14	100150360	100150390
chr14	100659400	100659410
chr14	100705100	100705150
chr14	102414500	102414510
chr14	102771520	102771590
chr14	102829240	102829310
chr14	102904520	102904570
chr14	103800400	103800430
chr14	103851660	103851710
chr14	104181900	104181950
chr14	104387900	104387950
chr14	105818680	105818750
chr14	105948400	105948430
chr15	22833380	22833470
chr15	29562080	29562090
chr15	31618800	31618810
chr15	34394160	34394190
chr15	34517160	34517210
chr15	34635360	34635370
chr15	35261980	35262070
chr15	40331420	40331430
chr15	40401180	40401250
chr15	40453180	40453190
chr15	40567020	40567050
chr15	40733020	40733090
chr15	40857320	40857350
chr15	40861480	40861510
chr15	40987260	40987330
chr15	41186580	41186590
chr15	41196340	41196410
chr15	41523320	41523370
chr15	41694680	41694690
chr15	41836480	41836530
chr15	42264840	42264870
chr15	42840960	42841030
chr15	44092740	44092790
chr15	44955920	44955930
chr15	45003600	45003690
chr15	45077011	45077110
chr15	45410420	45410450
chr15	45490940	45491030
chr15	49103400	49103410
chr15	49338720	49338750
chr15	51200760	51200850
chr15	52121820	52121850
chr15	52971600	52971650
chr15	55489200	55489270
chr15	59063340	59063350
chr15	59279760	59279810
chr15	59397240	59397270
chr15	59949740	59949830
chr15	59981640	59981690
chr15	62352760	62352770
chr15	64126160	64126190
chr15	64388100	64388170
chr15	64673720	64673790
chr15	64679900	64679950
chr15	64995520	64995550
chr15	65426160	65426210
chr15	65678060	65678110
chr15	65810080	65810110
chr15	66649040	66649090
chr15	66679100	66679150
chr15	67547040	67547070
chr15	68599140	68599190
chr15	68966460	68966490
chr15	69745060	69745110
chr15	69755220	69755250
chr15	73925840	73925850
chr15	74265440	74265490
chr15	74284640	74284670
chr15	74286980	74287070
[truncated: 938 more rows]
